# Supplementary material for: Dataset for amiodarone adverse events compared to placebo using data from randomized controlled trials
Source: Data Brief. 2019 Nov 18;28:104835. doi: 10.1016/j.dib.2019.104835 (PMC6909169; doi:10.1016/j.dib.2019.104835)
Supplement: Multimedia component 1 [file mmc1.xlsx]

## Sheet: Drug discontinuation
Study	Events	Patient-year amiodarone	events	patient-year placebo
Greco 1989	3	7	8	7
Hamer 1989	5	8	0	7
Hohnloser 1991	7	0	5	0
Nicklas 1991	5	49	2	52
Ceremuzynski 1992	55	305	19	308
Meyer 1993	0	5	0	5
Mahmarian 1994	0	8	0	4
Donovan 1995	0	1	0	1
Singh 1995	90	1260	78	1268
Galve 1996	0	2	0	2
Gentile 1996	0	12	0	11
Daoud 1997	1	5	1	5
Julian 1997	214	1300	100	1300
Cairns 1997	159	1086	82	1068
Kochiadakis 1998	1	0	0	0
Cotter 1999	5	4	0	4
Kochiadakis 1999	0	3	0	3
Redle 1999	1	2	2	2
Bianconi 2000	0	1	0	1
Elizari 2000	131	271	81	266
Lee 2000	2	4	0	4
Peuhkurinen 2000	0	0	0	0
Vardas 2000	0	9	0	8
Kochiadakis 2000	15	119	0	110
Giri 2001	10	3	5	3
Maras 2001	0	3	0	3
White 2002	9	15	5	13
Yagdi 2003	4	6	2	7
Auer 2004	4	2	5	2
Vora 2004	3	48	2	48
Channer 2004	11	275	1	171
Mitchell 2005	34	12	16	13
Budeus 2006	3	2	1	2
Alcalde 2006	1	1	1	1
Zebis 2007	2	10	1	10
Gu 2009	0	5	1	6
Balla 2011	0	0	0	0
Khitri 2012	15	27	8	41
Riber 2013	5	10	5	10
Vilvanathan 2016	0	44	0	45

## Sheet: Pulmonary adverse events
Study	Events	Patient-year amiodarone	events	patient-year placebo
Hamer 1989	0	8	0	7
Greco 1989	0	7	0	7
Nicklas 1991	0	49	0	52
Ceremuzynski 1992	1	305	0	308
Meyer 1993	0	5	0	5
Mahmarian 1994	0	8	0	4
Singh 1995	10	1260	4	1268
Donovan 1995	0	1	0	1
Galve 1996	0	2	0	2
Gentile 1996	0	12	0	11
Cairns 1997	23	1086	7	1068
Julian 1997	39	1300	30	1300
Singh 1997	10	1009	4	938
Daoud 1997	0	5	0	5
Kochiadakis 1998	0	0	0	0
Kochiadakis 1999	0	3	0	3
Redle 1999	0	2	0	2
Cotter 1999	0	4	0	4
Lee 2000	0	4	0	4
Kochiadakis 2000	0	119	0	110
Peuhkurinen 2000	0	0	0	0
Vardas 2000	0	9	0	8
Bianconi 2000	0	1	0	1
Elizari 2000	1	271	0	266
Maras 2001	0	3	0	3
Giri 2001	0	3	0	3
White 2002	0	15	0	13
Yagdi 2003	0	6	0	7
Channer 2004	0	275	0	171
Auer 2004	0	2	0	2
Vora 2004	0	48	0	48
Singh 2005	2	734	1	377
Mitchell 2005	1	12	0	12
Alcalde 2006	0	1	0	1
Budeus 2006	0	2	0	2
Zebis 2007	0	10	0	10
Gu 2009	0	5	0	6
Balla 2011	0	0	0	0
Khitri 2012	0	27	0	41
Darkner 2012	0	52	0	54
Riber 2013	0	10	0	10
Vilvanathan 2016	0	44	0	45

## Sheet: Thyroid adverse events
Study	Events	Patient-year amiodarone	events	patient-year placebo
Greco 1989	0	7	0	7
Hamer 1989	0	8	0	7
Nicklas 1991	0	49	0	52
Ceremuzynski 1992	11	305	1	308
Meyer 1993	0	5	0	5
Mahmarian 1994	0	8	0	4
Singh 1995	4	1260	2	1268
Donovan 1995	0	1	0	1
Galve 1996	0	2	0	2
Gentile 1996	0	12	0	11
Cairns 1997	24	1086	5	1068
Julian 1997	23	1300	4	1300
Daoud 1997	0	5	0	5
Kochiadakis 1998	0	0	0	0
Cotter 1999	0	4	0	4
Kochiadakis 1999	0	3	0	3
Redle 1999	0	2	0	2
Kochiadakis 2000	12	119	0	110
Bianconi 2000	0	1	0	1
Elizari 2000	2	271	2	266
Lee 2000	0	4	0	4
Peuhkurinen 2000	0	0	0	0
Vardas 2000	0	9	0	8
Giri 2001	0	3	0	3
Maras 2001	0	3	0	3
White 2002	0	15	0	13
Yagdi 2003	0	6	0	7
Vora 2004	2	48	0	48
Channer 2004	4	275	0	171
Auer 2004	0	2	0	2
Singh 2005	0	734	0	377
Mitchell 2005	0	12	0	12
Alcalde 2006	0	1	0	1
Budeus 2006	0	2	0	2
Zebis 2007	0	10	0	10
Gu 2009	0	5	0	6
Balla 2011	0	0	0	0
Darkner 2012	27	52	6	54
Khitri 2012	3	27	2	41
Riber 2013	0	10	0	10
Vilvanathan 2016	3	44	0	45

## Sheet: Liver adverse events
Study	Events	Patient-year amiodarone	events	patient-year placebo
Greco 1989	0	7	0	7
Hamer 1989	0	8	0	7
Nicklas 1991	1	49	1	52
Ceremuzynski 1992	0	305	0	308
Meyer 1993	0	5	0	5
Mahmarian 1994	0	8	0	4
Donovan 1995	0	1	0	1
Singh 1995	4	1260	2	1268
Galve 1996	0	2	0	2
Gentile 1996	0	12	0	11
Daoud 1997	0	5	0	5
Cairns 1997	6	1086	2	1068
Julian 1997	15	1300	6	1300
Kochiadakis 1998	0	0	0	0
Cotter 1999	0	4	0	4
Kochiadakis 1999	0	3	0	3
Redle 1999	0	2	0	2
Bianconi 2000	0	1	0	1
Elizari 2000	0	271	1	266
Lee 2000	0	4	0	4
Peuhkurinen 2000	0	0	0	0
Kochiadakis 2000	0	119	0	110
Vardas 2000	0	9	0	8
Giri 2001	0	3	0	3
Maras 2001	0	3	0	3
White 2002	0	15	0	13
Yagdi 2003	0	6	0	7
Auer 2004	0	2	0	2
Vora 2004	0	48	0	48
Channer 2004	1	275	0	171
Mitchell 2005	0	12	0	12
Singh 2005	0	734	0	377
Budeus 2006	0	2	0	2
Alcalde 2006	0	1	0	1
Zebis 2007	0	10	0	10
Gu 2009	0	5	0	6
Balla 2011	0	0	0	0
Darkner 2012	0	52	0	54
Khitri 2012	2	27	1	41
Riber 2013	0	10	0	10
Vilvanathan 2016	2	44	0	45

## Sheet: Cardiac adverse events
Study	Events	Patient-year amiodarone	events	patient-year placebo
Hamer 1989	0	8	0	7
Greco 1989	25	7	4	7
Hohnloser 1991	7	0	5	0
Nicklas 1991	2	49	0	52
Ceremuzynski 1992	69	305	23	308
Meyer 1993	0	5	0	5
Mahmarian 1994	0	8	0	4
Singh 1995	6	1260	5	1268
Donovan 1995	5	1	8	1
Galve 1996	4	2	5	2
Gentile 1996	0	12	0	11
Julian 1997	10	1300	1	1300
Cairns 1997	8	1086	5	1068
Daoud 1997	0	5	0	5
Kochiadakis 1998	0	0	0	0
Kochiadakis 1999	5	3	0	3
Redle 1999	0	2	2	2
Cotter 1999	5	4	2	4
Lee 2000	2	4	0	4
Peuhkurinen 2000	1	0	1	0
Vardas 2000	12	9	0	8
Kochiadakis 2000	2	119	0	110
Bianconi 2000	1	1	0	1
Elizari 2000	105	271	70	266
Maras 2001	13	3	9	3
Giri 2001	55	3	38	3
White 2002	44	15	34	13
Yagdi 2003	4	6	2	7
Vora 2004	2	48	1	48
Channer 2004	3	275	0	171
Auer 2004	5	2	4	2
Mitchell 2005	21	12	7	12
Singh 2005	0	734	0	377
Alcalde 2006	0	1	0	1
Budeus 2006	3	2	1	2
Zebis 2007	2	10	1	10
Gu 2009	1	5	1	6
Balla 2011	0	0	0	0
Khitri 2012	7	27	0	41
Darkner 2012	2	52	2	54
Riber 2013	5	10	5	10
Vilvanathan 2016	4	44	0	45

## Sheet: Skin adverse events
Study	Events	Patient-year amiodarone	events	patient-year placebo
Greco 1989	9	7	0	7
Hamer 1989	2	8	0	7
Nicklas 1991	1	49	1	52
Ceremuzynski 1992	1	305	1	308
Meyer 1993	0	5	0	5
Mahmarian 1994	2	8	0	4
Singh 1995	1	1260	2	1268
Donovan 1995	0	1	0	1
Galve 1996	0	2	0	2
Gentile 1996	0	12	0	11
Cairns 1997	12	1086	8	1068
Daoud 1997	0	5	0	5
Julian 1997	8	1300	0	1300
Kochiadakis 1998	0	0	0	0
Cotter 1999	0	4	0	4
Kochiadakis 1999	0	3	0	3
Redle 1999	0	2	0	2
Peuhkurinen 2000	0	0	0	0
Vardas 2000	0	9	0	8
Kochiadakis 2000	0	119	0	110
Bianconi 2000	0	1	0	1
Elizari 2000	0	271	0	266
Lee 2000	0	4	0	4
Maras 2001	0	3	0	3
Giri 2001	0	3	0	3
White 2002	0	15	0	13
Yagdi 2003	0	6	0	7
Channer 2004	1	275	0	171
Auer 2004	0	2	0	2
Vora 2004	0	48	0	48
Singh 2005	0	734	0	377
Mitchell 2005	3	12	0	12
Alcalde 2006	0	1	0	1
Budeus 2006	0	2	0	2
Zebis 2007	0	10	0	10
Gu 2009	0	5	0	6
Balla 2011	0	0	0	0
Darkner 2012	6	52	0	54
Khitri 2012	0	27	0	41
Riber 2013	0	10	0	10
Vilvanathan 2016	0	44	0	45

## Sheet: GI adverse events
Study	Events	Patient-year amiodarone	events	patient-year placebo
Greco 1989	0	7	0	7
Hamer 1989	4	8	0	7
Nicklas 1991	0	49	0	52
Ceremuzynski 1992	0	305	2	308
Meyer 1993	0	5	0	5
Mahmarian 1994	0	8	0	4
Donovan 1995	0	1	0	1
Singh 1995	20	1260	16	1268
Galve 1996	0	2	2	2
Gentile 1996	0	12	0	11
Daoud 1997	1	5	1	5
Julian 1997	22	1300	15	1300
Cairns 1997	13	1086	8	1068
Kochiadakis 1998	0	0	0	0
Cotter 1999	0	4	0	4
Kochiadakis 1999	0	3	0	3
Redle 1999	2	2	0	2
Bianconi 2000	0	1	0	1
Elizari 2000	0	271	0	266
Lee 2000	0	4	0	4
Peuhkurinen 2000	4	0	2	0
Vardas 2000	0	9	0	8
Kochiadakis 2000	0	119	0	110
Giri 2001	32	3	16	3
Maras 2001	0	3	0	3
White 2002	32	15	16	13
Yagdi 2003	0	6	0	7
Auer 2004	13	2	13	2
Vora 2004	0	48	0	48
Channer 2004	0	275	0	171
Mitchell 2005	8	12	6	12
Singh 2005	0	734	0	377
Budeus 2006	3	2	0	2
Alcalde 2006	1	1	1	1
Zebis 2007	0	10	0	10
Gu 2009	2	5	1	6
Balla 2011	2	0	0	0
Khitri 2012	7	27	5	41
Darkner 2012	26	52	7	54
Riber 2013	0	10	0	10
Vilvanathan 2016	0	44	0	45

## Sheet: Neuro adverse events
Study	Events	Patient-year amiodarone	events	patient-year placebo
Greco 1989	11	7	0	7
Hamer 1989	1	8	0	7
Nicklas 1991	2	49	0	52
Ceremuzynski 1992	0	305	0	308
Meyer 1993	0	5	0	5
Mahmarian 1994	0	8	0	4
Donovan 1995	0	1	0	1
Singh 1995	16	1260	6	1268
Galve 1996	0	2	0	2
Gentile 1996	0	12	0	11
Daoud 1997	0	5	0	5
Julian 1997	10	1300	8	1300
Cairns 1997	19	1086	5	1068
Kochiadakis 1998	0	0	0	0
Cotter 1999	0	4	0	4
Kochiadakis 1999	0	3	0	3
Redle 1999	0	2	0	2
Bianconi 2000	0	1	0	1
Elizari 2000	0	271	0	266
Lee 2000	0	4	0	4
Peuhkurinen 2000	0	0	2	0
Vardas 2000	0	9	0	8
Kochiadakis 2000	1	119	0	110
Giri 2001	0	3	0	3
Maras 2001	0	3	0	3
White 2002	0	15	0	13
Yagdi 2003	0	6	0	7
Auer 2004	0	2	0	2
Vora 2004	0	48	0	48
Channer 2004	0	275	0	171
Singh 2005	0	734	0	377
Mitchell 2005	0	12	1	12
Budeus 2006	0	2	0	2
Alcalde 2006	0	1	0	1
Zebis 2007	0	10	0	10
Gu 2009	0	5	0	6
Balla 2011	0	0	0	0
Khitri 2012	21	27	18	41
Darkner 2012	0	52	0	54
Riber 2013	0	10	0	10
Vilvanathan 2016	0	44	0	45

## Sheet: Occular adverse events
Study	Events	Patient-year amiodarone	events	patient-year placebo
Greco 1989	0	7	0	7
Hamer 1989	1	8	0	7
Nicklas 1991	0	49	0	52
Ceremuzynski 1992	9	305	0	308
Meyer 1993	0	5	0	5
Mahmarian 1994	0	8	0	4
Donovan 1995	1	1	0	1
Singh 1995	0	1260	0	1268
Gentile 1996	0	12	0	11
Galve 1996	0	2	0	2
Daoud 1997	0	5	0	5
Julian 1997	5	1300	5	1300
Cairns 1997	5	1086	0	1068
Kochiadakis 1998	0	0	0	0
Cotter 1999	0	4	0	4
Kochiadakis 1999	0	3	0	3
Redle 1999	0	2	0	2
Elizari 2000	0	271	0	266
Lee 2000	0	4	0	4
Peuhkurinen 2000	0	0	0	0
Vardas 2000	0	9	0	8
Kochiadakis 2000	0	119	0	110
Bianconi 2000	0	1	0	1
Giri 2001	0	3	0	3
Maras 2001	0	3	0	3
White 2002	0	15	0	13
Yagdi 2003	0	6	0	7
Auer 2004	0	2	0	2
Vora 2004	0	48	0	48
Channer 2004	0	275	0	171
Singh 2005	0	734	0	377
Mitchell 2005	0	12	0	12
Budeus 2006	0	2	0	2
Alcalde 2006	0	1	0	1
Zebis 2007	0	10	0	10
Gu 2009	0	5	0	6
Balla 2011	0	0	0	0
Khitri 2012	0	27	0	41
Darkner 2012	0	52	0	54
Riber 2013	0	10	0	10
Vilvanathan 2016	0	44	0	45

## Sheet: Bradycardia events
Study	Events	Patient-year amiodarone	events	patient-year placebo
Greco 1989	11	7	0	7
Hamer 1989	0	8	0	7
Hohnloser 1991	5	0	5	0
Nicklas 1991	2	49	0	52
Ceremuzynski 1992	63	305	23	308
Meyer 1993	0	5	0	5
Mahmarian 1994	0	8	0	4
Donovan 1995	0	1	0	1
Singh 1995	6	1260	5	1268
Galve 1996	0	2	1	2
Gentile 1996	0	12	0	11
Cairns 1997	8	1086	5	1068
Daoud 1997	0	5	0	5
Julian 1997	10	1300	1	1300
Kochiadakis 1998	0	0	0	0
Cotter 1999	5	4	2	4
Kochiadakis 1999	0	3	0	3
Redle 1999	0	2	2	2
Bianconi 2000	0	1	0	1
Elizari 2000	17	271	13	266
Kochiadakis 2000	2	119	0	110
Lee 2000	2	4	0	4
Peuhkurinen 2000	1	0	1	0
Vardas 2000	12	9	0	8
Giri 2001	38	3	28	3
Maras 2001	13	3	9	3
White 2002	28	15	20	13
Yagdi 2003	4	6	2	7
Auer 2004	4	2	2	2
Channer 2004	3	275	0	171
Vora 2004	2	48	0	48
Mitchell 2005	17	12	6	12
Singh 2005	0	734	0	377
Alcalde 2006	0	1	0	1
Budeus 2006	3	2	1	2
Zebis 2007	2	10	0	10
Gu 2009	0	5	0	6
Balla 2011	0	0	0	0
Darkner 2012	2	52	2	54
Khitri 2012	3	27	0	41
Riber 2013	0	10	0	10
Vilvanathan 2016	4	44	0	45
